# Supplementary material for: Association between Dietary Intake of Flavonoids and Cancer Recurrence among Breast Cancer Survivors
Source: Nutrients. 2021 Aug 30;13(9):3049. doi: 10.3390/nu13093049 (PMC8469315; doi:10.3390/nu13093049)
Supplement: Supplementary file 1 [file nutrients-13-03049-s001.zip]

Archive with 3 entries (3 files):
- Supplemental Tables.pdf
- Fig S1.pdf
- Fig S2.pdf
